# Supplementary material for: Determinants of Antibiotic Resistance and Virulence Factors in the Genome of Escherichia coli APEC 36 Strain Isolated from a Broiler Chicken with Generalized Colibacillosis
Source: Antibiotics (Basel). 2024 Oct 9;13(10):945. doi: 10.3390/antibiotics13100945 (PMC11504656; doi:10.3390/antibiotics13100945)
Supplement: Supplementary file 1 [file antibiotics-13-00945-s001.zip]

Archive with 2 entries (1 files):
- antibiotics-3239251-supplementary/
- antibiotics-3239251-supplementary/antibiotics-3239251-Figure S1.jpg
